# Supplementary material for: The New Pharmacological Chaperones PBXs Increase α-Galactosidase A Activity in Fabry Disease Cellular Models
Source: Biomolecules. 2021 Dec 10;11(12):1856. doi: 10.3390/biom11121856 (PMC8699827; doi:10.3390/biom11121856)
Supplement: Supplementary file 1 [file biomolecules-11-01856-s001.zip]

Archive with 1 entries (1 files):
- biomolecules-1464580-supplementary.pdf
